# Supplementary material for: Phenotypic and Safety Assessment of the Cheese Strain Lactiplantibacillus plantarum LL441, and Sequence Analysis of its Complete Genome and Plasmidome
Source: Int J Mol Sci. 2022 Dec 29;24(1):605. doi: 10.3390/ijms24010605 (PMC9820265; doi:10.3390/ijms24010605)
Supplement: Supplementary file 1 [file ijms-24-00605-s001.zip]

Archive with 1 entries (1 files):
- ijms-2074113-supplementary.pdf
